# Supplementary material for: Mineral Content and Volatile Profiling of Prunus avium L. (Sweet Cherry) By-Products from Fundão Region (Portugal)
Source: Foods. 2022 Mar 4;11(5):751. doi: 10.3390/foods11050751 (PMC8909425; doi:10.3390/foods11050751)
Supplement: Supplementary file 1 [file foods-11-00751-s001.zip]

Archive with 1 entries (1 files):
- foods-1599834-supplementary.pdf
